# Supplementary material for: Systematic Review on the Potential Effect of Berry Intake in the Cognitive Functions of Healthy People
Source: Nutrients. 2022 Jul 20;14(14):2977. doi: 10.3390/nu14142977 (PMC9321916; doi:10.3390/nu14142977)
Supplement: Supplementary file 1 [file nutrients-14-02977-s001.zip]

Archive with 1 entries (1 files):
- nutrients-1787585-supplementary.xlsx
