# Supplementary material for: Systematic Review on the Potential Effect of Berry Intake in the Cognitive Functions of Healthy People
Source: Nutrients. 2022 Jul 20;14(14):2977. doi: 10.3390/nu14142977 (PMC9321916; doi:10.3390/nu14142977)
Supplement: Supplementary file 1 [file nutrients-14-02977-s001.zip › nutrients-1787585-supplementary.xlsx]

## Sheet: Table S1.
Table S1. Report of study characteristics [23–37].
#	Study				Intervention population				Intervention							Control	Outcome			Notes	RoB 2
	Year	Author	Country	Study design	Sample size	Age (years)	Female sex	Comorbidities / condition	Genus or species	Preparation	Other food or compounds	Daily dose	Frequency	Timing	Duration		Domain	Parameter	Effect		1.1	1.2	1.3	D1	2.1	2.2	2.3	2.4	2.5	2.6	2.7	D2	3.1	3.2	3.3	3.4	D3	4.1	4.2	4.3	4.4	4.5	D4	5.1	5.2	5.3	5.4	D5
1	2008	Amagase and Nance	United States	Parallel RCT	16 (18 controls)	32.2 (mean)	69% (intervention + control, includes 1 dropout)	None	Lycium barbarum	Standardized juice (GoChi™ FreeLife International LLC, Phoenix, AZ, USA)	None	120 mL ~ 150 g fresh fruit	Daily	After breakfast	14 days	Placebo	Memory	Memory loss, subjective rating	—	Effect size not reported (no comparison between group at follow-up), the authors reports no within-group significant differences	NI	Y	PY	Some concerns	N	N				Y		Low	Y				Low	Y	Y	N			High	Y	N	PN		Low
2	2008	Schandry and Duschek	Germany	Parallel RCT	19 (21 controls)	25.8 ± 5.0	1	Hypotension	Crataegus berries	Extract (Korodin® Robugen GmbH Esslingen, Germany)	D-camphor	25 drops = 0.97 g berry extract ~ 24 g fresh fruit	Once	Morning	Acute effect	Placebo	Processing speed	Number-Connection-Test	4.64, p = 0.038, +	Effect reported as time × group interaction in regression analysis, confidence interval not reported	Y	PY	N	Low	N	N				Y		Low	Y				Low	N	N	N			Low	Y	N	N		Low
																	Attention and concentration	Test d2 (attentional performance), working speed	4.22, p = 0.05	Effect reported as time × group interaction in regression analysis, confidence interval not reported													Y				Low	N	N	N			Low	Y	N	N		Low
																	Attention and concentration	Test d2 (attentional performance), number of errors	1.15, p = 0.88	Effect reported as time × group interaction in regression analysis, confidence interval not reported													Y				Low	N	N	N			Low	Y	N	N		Low
																	Attention and concentration	Alertness test, simple reaction time	1.25, p = 0.27	Effect reported as time × group interaction in regression analysis, confidence interval not reported													Y				Low	N	N	N			Low	Y	N	N		Low
																	Attention and concentration	Alertness test, cued reaction time	0.43, p = 0.51	Effect reported as time × group interaction in regression analysis, confidence interval not reported													Y				Low	N	N	N			Low	Y	N	N		Low
					24 (24 controls)	25.9 ± 5.0	1	Hypotension	Crataegus berries	Extract (Korodin® Robugen GmbH Esslingen, Germany))	D-camphor	25 drops = 0.97 g berry extract ~ 24 g fresh fruit	Once	Morning	Acute effect	Placebo	Processing speed	Number-Connection-Test	4.77, p = 0.034, +	Effect reported as time × group interaction in regression analysis, confidence interval not reported													Y				Low	N	N	N			Low	Y	N	N		Low
																	Processing speed	Wechsler Adult Intelligence Scale, Digit Symbol subtest	10.29, p = 0.005, +	Effect reported as time × group interaction in regression analysis, confidence interval not reported													Y				Low	N	N	N			Low	Y	N	N		Low
3	2009	Werner et al.	Germany	Parallel RCT	40 (40 controls)	59.25 ± 8	1	None	Crataegus berries	Extract (Korodin® Robugen GmbH (Esslingen, Germany)	D-camphor	25 drops = 0.97 g berry extract ~ 24 g fresh fruit	Once	Morning	Acute effect	Placebo	Processing speed	Number-Connection-Test	p = 0.08	Effect size calculated as time × group interaction in ANOVA	NI	Y	PY	Some concerns	N	N				Y		Low	Y				Low	N	N	N			Low	Y	N	N		Low
																	Processing speed	Wechsler Adult Intelligence Scale, Digit Symbol subtest	p = 0.04, +	Effect size calculated as time × group interaction in ANOVA													Y				Low	N	N	N			Low	Y	N	N		Low
4	2014	Erfurt et al.	Germany	Parallel RCT	38 (15 controls)	24.4 ± 4.4	61% (intervention + control)	None	Crataegus berries	Extract (Korodin® Robugen GmbH Esslingen, Germany)	D-camphor	4 × 20 drops = 3.1 g berry extract ~ 78 g fresh fruit	Once (20 drops every 10 min)	After breakfast	Acute effect	Placebo	Attention and concentration	Test d2 (attentional performance), number of errors	After I administration, p = 0.03, +	Group means (SDs) after I administration: intervention −4.97 (6.98), control −1.63 (4.94)	N	Y	PN	Some concerns	N	N				Y		Low	Y				Low	N	N	N			Low	Y	N	N		Low
																	Attention and concentration		After II administration, p = 0.04, +	Group means (SDs) after II administration: intervention −4.58 (8.97), control −2.13 (3.73)													Y				Low	N	N	N			Low	Y	N	N		Low
																	Attention and concentration		After III administration, p = 0.21	Group means (SDs) after III administration: intervention −4.87 (9.41), control −3.69 (3.39)													Y				Low	N	N	N			Low	Y	N	N		Low
																	Attention and concentration		After IV administration, p = 0.16	Group means (SDs) after IV administration: intervention −5.82 (9.85), control −4.19 (3.57)													Y				Low	N	N	N			Low	Y	N	N		Low
																	Attention and concentration	Test d2 (attentional performance), concentration performance	After I administration, p = 0.12	Group means (SDs) after I administration: intervention 7.84 (7.80), control 6.06 (3.23)													Y				Low	N	N	N			Low	Y	N	N		Low
																	Attention and concentration		After II administration, p = 0.04, +	Group means (SDs) after II administration: intervention 11.08 (7.49), control 8.19 (4.49)													Y				Low	N	N	N			Low	Y	N	N		Low
																	Attention and concentration		After III administration, p = 0.04, +	Group means (SDs) after III administration: intervention 12.55 (8.40), control 9.44 (4.66)													Y				Low	N	N	N			Low	Y	N	N		Low
																	Attention and concentration		After IV administration, p = 0.04, +	Group means (SDs) after IV administration: intervention 15.05 (8.08), control 11.81 (4.90)													Y				Low	N	N	N			Low	Y	N	N		Low
																	Processing speed	Wechsler Adult Intelligence Scale, Digit Symbol subtest	p ≥ 0.05	In the results section the authors reports: "In the Digit Symbol Test only marginal differences occurred in the change scores between groups, not reaching significance level."													Y				Low	N	N	N			Low	Y	N	N		Low
5	2015	Watson et al.	New Zealand	Cross-over RCT	36	24.8 ± 3.93, [18, 34]	—	None	Blackcurrant	Extract Juice (DelCyan™, Just the Berries, Palmerston North, New Zealand)	Anthocyanins None	1.66 g berry extract (values per 60 kg of bodyweight) 142 mL ~ 150 g fresh fruit (values per 60 kg of bodyweight)	Once Once	Before breakfast Before breakfast	Acute effect Acute effect	Placebo Placebo	Attention and concentration	COMPASS, Digit vigilance accuracy (%)	Treatment: p > 0.1	Effect size calculated as treatment and treatment × repetition interaction in ANOVA. Group means (SDs) from baseline to VII repetition reported below: Control: 97.03 (4.3), −0.82 (4.75), −2.55 (6.32), −4.85 (9.69), −6.89 (6.49), −7.34 (9.36), −8.99 (8), −7.35 (7.14) DelCyan: 97.5 (3.22), −2.63 (6.38), −4.69 (8.61), −4.59 (7.74), −5.84 (8.85), −5.99 (8.68), −5.89 (7.54), −6.84 (9.24) Juice: 96.45 …	Y	Y	NI	Low	N	N				Y		Low	Y				Low	N	N	N			Low	Y	N	N	N	Low
																	Attention and concentration		Treatment × repetition interaction: p = 0.1														Y				Low	N	N	N			Low	Y	N	N	N	Low
																	Attention and concentration	COMPASS, Digit vigilance false alarms (number)	Treatment: p > 0.1	Effect size calculated as treatment and treatment × repetition interaction in ANOVA. Group means (SDs) from baseline to VII repetition reported below: Control: 0.91 (1.34), 0.42 (1.68), 0.36 (1.58), 0.94 (1.39), 1.58 (1.89), 1.61 (1.84), 1.94 (1.9), 1.61 (1.92) DelCyan: 0.8 (0.8), 0.33 (1.27), 0.7 (1.45), 1.12 (1.95), 1 (1.9), 1.55 (1.79), 1.12 (1.56), 1.3 (2.01) Juice: 0.86 (1.14), 0.24 (1.37), …													Y				Low	N	N	N			Low	Y	N	N	N	Low
																	Attention and concentration		Treatment×repetition interaction: p > 0.1														Y				Low	N	N	N			Low	Y	N	N	N	Low
																	Attention and concentration	COMPASS, Digit vigilance reaction time (msec)	Treatment: p = 0.053	Effect size calculated as treatment and treatment × repetition interaction in ANOVA. Group means (SDs) from baseline to VII repetition reported below: Control: 414.1 (29.28), 20.41 (24.68), 28.34 (22.78), 31.3 (25.15), 45.13 (25.95), 38.98 (26.07), 47.04 (27.5), 45.04 (24.73) DelCyan: 413.5 (28.64), 15.7 (19.23), 19.11 (25.51), 36.27 (30.17), 31.88 (25.62), 34.79 (24.12), 32.85 (23.3), 39.97 (24.…													Y				Low	N	N	N			Low	Y	N	N	N	Low
																	Attention and concentration		Treatment × repetition interaction: p = 0.043, +														Y				Low	N	N	N			Low	Y	N	N	N	Low
																	Processing speed	COMPASS, Rapid visual information processing accuracy (%)	Treatment: p = 0.005, +	Effect size calculated as treatment and treatment × repetition interaction in ANOVA. Group means (SDs) from baseline to VII repetition reported below: Control: 65.86 (15.26), −1.25 (11.47), −6.72 (11.84), −3.59 (12.76), −7.58 (12.32), −8.59 (16.82), −8.13 (11.55), −10.63 (14.84) DelCyan: 64.53 (17.59), −0.23 (9.38), −1.56 (10.04), 1.95 (10.79), −1.72 (11.8), −1.72 (10.73), −1.56 (10.79), −2.03 (1…													Y				Low	N	N	N			Low	Y	N	N	N	Low
																	Processing speed		Treatment × repetition interaction: p > 0.1														Y				Low	N	N	N			Low	Y	N	N	N	Low
																	Processing speed	COMPASS, Rapid visual information processing false alarms	Treatment: p > 0.1	Effect size calculated as treatment and treatment × repetition interaction in ANOVA. Group means (SDs) from baseline to VII repetition reported below: Control: 4 (4.7), −1.03 (3.76), −0.94 (3.43), −1.28 (3.21), −0.25 (3.56), −0.75 (4.13), −0.97 (3.36), −0.72 (3.39) DelCyan: 2.88 (4.88), −0.25 (3.41), −0.19 (3.76), −0.25 (4.44), −0.38 (4.29), 0.03 (3.95), −0.25 (4.54), 0.28 (5.29) Juice: 2.81 (3.3…													Y				Low	N	N	N			Low	Y	N	N	N	Low
																	Processing speed		Treatment×repetition interaction: p > 0.1														Y				Low	N	N	N			Low	Y	N	N	N	Low
																	Processing speed	COMPASS, Rapid visual information processing reaction time (msec)	Treatment: p > 0.1	Effect size calculated as treatment and treatment × repetition interaction in ANOVA. Group means (SDs) from baseline to VII repetition reported below: Control: 484.4 (43.93), −0.87 (29.83), 7.16 (31.8), 12.71 (31.23), 9.43 (32.7), 10.89 (35.65), 8.75 (40.32), 19.71 (44.98) DelCyan: 479.8 (35.2), 7.71 (34.25), 14.39 (37.04), 8.41 (31.31), 10.65 (35.15), 14.34 (37.62), 4.54 (37.58), 12.49 (35.15) J…													Y				Low	N	N	N			Low	Y	N	N	N	Low
																	Processing speed		Treatment × repetition interaction: p > 0.1														Y				Low	N	N	N			Low	Y	N	N	N	Low
																	Processing speed	COMPASS, Stroop accuracy (%)	Treatment: p > 0.1	Effect size calculated as treatment and treatment × repetition interaction in ANOVA. Group means (SDs) from baseline to VII repetition reported below: Control: 98.88 (2.14), −0.16 (2.28), 0.14 (1.61), 0.15 (2.43), −0.73 (2.86), −0.67 (2.73), -0.51 (2.53), −0.29 (2.29) DelCyan: 99.14 (1.61), −0.31 (1.91), −0.31 (2.05), 0.07 (1.9), 0.04 (1.59), −0.42 (1.83), 0.09 (1.69), −0.72 (2.27) Juice: 98.9 (2…													Y				Low	N	N	N			Low	Y	N	N	N	Low
																	Processing speed		Treatment × repetition interaction: p > 0.1														Y				Low	N	N	N			Low	Y	N	N	N	Low
																	Processing speed	COMPASS, Stroop reaction time (msec)	Treatment: p > 0.1	Effect size calculated as treatment and treatment × repetition interaction in ANOVA. Group means (SDs) from baseline to VII repetition reported below: Control: 797.4 (105.9), −9.03 (51.78), −4.23 (49.64), −11.26 (54.52), 14.94 (60.77), 10.51 (59.67), 53.8 (174.7), 18.6 (64.57) DelCyan: 801.5 (124.4), −15.86 (49.59), −2.31 (57.42), 26.43 (157.3), −1.57 (57.53), −11.39 (120.66), 6 (60.99), −3.26 (7…													Y				Low	N	N	N			Low	Y	N	N	N	Low
																	Processing speed		Treatment × repetition interaction: p > 0.1														Y				Low	N	N	N			Low	Y	N	N	N	Low
																	Executive functioning	COMPASS, Logical reasoning reaction time (msec)	Treatment: p > 0.1	Effect size calculated as treatment and treatment × repetition interaction in ANOVA. Group means (SDs) from baseline to I repetition reported below: Control: 3977 (1330), −136.7 (797.52) DelCyan: 3834 (1132), −108.9 (964.06) Juice: 3963 (1266), −257.7 (750.06)													Y				Low	N	N	N			Low	Y	N	N	N	Low
																	Executive functioning	COMPASS, Logical reasoning accuracy (%)	Treatment: p > 0.1	Effect size calculated as treatment and treatment × repetition interaction in ANOVA. Group means (SDs) from baseline to I repetition reported below: Control: 86.48 (15.88), 1.39 (22.97) DelCyan: 86.48 (15.85), 0.18 (8.34) Juice: 86.3 (16.93), 1.52 (11.25)													Y				Low	N	N	N			Low	Y	N	N	N	Low
																	Attention and concentration	Bond-Lader alert	Treatment: p > 0.1	Effect size calculated as treatment and treatment × repetition interaction in ANOVA. Group means (SDs) from baseline to II repetition reported below: Control: 61.31 (12.60), −1.81 (10.83), −22.49 (15.95) DelCyan: 62.99 (15.32), −0.62 (6.51), −14.16 (13.99)* Juice: 62.83 (13.15), −0.76 (11.45). −18.37 (18.54) * denotes within-group significant differences from baseline													Y				Low	N	N	N			Low	Y	N	N	N	Low
																	Attention and concentration		Treatment × repetition interaction: p = 0.082														Y				Low	N	N	N			Low	Y	N	N	N	Low
6	2017	Haskell-Ramsay et al.	United States	Cross-over RCT	20	21.05 ± 0.89	0.65	None	Purple grape	Juice (Welch™)	None	230 mL	Once	After lunch (minimum 1 h fasting)	Acute effect	Placebo (white grape juice)	Memory	COMPASS, Memory accuracy %, z-score	Treatment: p = 0.173	Effect size calculated with linear mixed model adjusting for baseline, treatment, order, and treatment×order interaction. Group means (SDs) from baseline to post-dose reported below: Control: 0.27 (0.5), −0.26 (0.59) Intervention: 0.11 (0.48), −0.12 (0.65)	Y	PY	NI	Low	N	N				Y		Low	Y				Low	N	N	N			Low	Y	N	N	N	Low
																	Memory		Treatment × order interaction: p = 0.212														Y				Low	N	N	N			Low	Y	N	N	N	Low
																	Memory	COMPASS, Memory reaction time, z-score	Treatment: p = 0.770	Effect size calculated with linear mixed model adjusting for baseline, treatment, order, and treatment×order interaction. Group means (SDs) from baseline to post-dose reported below: Control: 0.03 (0.82), −0.17 (0.82) Intervention: 0.22 (1.02), −0.09 (0.70)													Y				Low	N	N	N			Low	Y	N	N	N	Low
																	Memory		Treatment × order interaction: p = 0.474														Y				Low	N	N	N			Low	Y	N	N	N	Low
																	Attention and concentration	COMPASS, Attention accuracy %, z-score	Treatment: p = 0.472	Effect size calculated with linear mixed model adjusting for baseline, treatment, order, and treatment×order interaction. Group means (SDs) from baseline to post-dose reported below: Control: −0.04 (0.85), 0.08 (0.69) Intervention: −0.08 (0.71), 0.14 (0.45)													Y				Low	N	N	N			Low	Y	N	N	N	Low
																	Attention and concentration		Treatment × order interaction: p = 0.763														Y				Low	N	N	N			Low	Y	N	N	N	Low
																	Attention and concentration	COMPASS, Attention reaction time, z-score	Treatment: p = 0.047, +	Effect size calculated with linear mixed model adjusting for baseline, treatment, order, and treatment×order interaction. Group means (SDs) from baseline to post-dose reported below: Control: −0.19 (0.63), 0.13 (0.77) Intervention: −0.13 (0.66), −0.18 (0.87)													Y				Low	N	N	N			Low	Y	N	N	N	Low
																	Attention and concentration		Treatment × order interaction: p = 0.811														Y				Low	N	N	N			Low	Y	N	N	N	Low
																	Attention and concentration	Bond-Lader alert	Treatment: p = 0.513	Effect size calculated with linear mixed model adjusting for baseline, treatment, order, and treatment×order interaction. Group means (SDs) from baseline to post-dose reported below: Control: 46.1 (16), 50.5 (14.7) Intervention: 52.6 (11.1), 50.9 (14.2)													Y				Low	N	N	N			Low	Y	N	N	N	Low
																	Attention and concentration		Treatment × order interaction: p = 0.836														Y				Low	N	N	N			Low	Y	N	N	N	Low
7	2017	Nilsson et al.	Sweden	Cross-over RCT	40	63.0 ± 0.9	0.75	None	Blueberries + blackcurrant + elderberry + lingoberries + strawberry	Juice (Orkla Foods Sverige AB, Malmo ̈, Sweden)	Tomato powder	600 mL = 350 g fresh fruit (150 g blueberry + 50 g elderberry + 50 g lingonberry + 50 g strawberry + 50 g blackcurrant)	Three times a day	With breakfast, lunch, and dinner	5 weeks	Placebo	Memory	Verbal working memory, 30 min	p = 0.039, +	Effect size calculated with ANOVA. Group means (SEM) at follow-up are reported below: Control: 31.0 (0.9) Intervention: 32.5 (0.7)	NI	N	PN	High	N	Y	PY			Y		Low	Y				Low	N	N	N			Low	Y	N	N	N	Low
																	Memory	Verbal working memory, 90 min	p ≥ 0.05	Effect size calculated with ANOVA. Group means (SEM) at follow-up are reported below: Control: 31.3 (0.8) Intervention: 31.7 (0.8)													Y				Low	N	N	N			Low	Y	N	N	N	Low
																	Memory	Verbal working memory, 150 min	p ≥ 0.05	Effect size calculated with ANOVA. Group means (SEM) at follow-up are reported below: Control: 30.7 (0.9) Intervention: 30.4 (0.7)													Y				Low	N	N	N			Low	Y	N	N	N	Low
																	Attention and concentration	Selective attention, 60 min, correct responses	p ≥ 0.05	Effect size calculated with ANOVA. Group means (SEM) at follow-up are reported below: Control: 65.1 (2.8) Intervention: 64.1 (3.0)													Y				Low	N	N	N			Low	Y	N	N	N	Low
																	Attention and concentration	Selective attention, 60 min, reaction time	p ≥ 0.05	Effect size calculated with ANOVA. Group means (SEM) at follow-up are reported below: Control: 1.3 (0.02) Intervention: 1.3 (0.02)													Y				Low	N	N	N			Low	Y	N	N	N	Low
																	Attention and concentration	Selective attention, 120 min, correct responses	p ≥ 0.05	Effect size calculated with ANOVA. Group means (SEM) at follow-up are reported below: Control: 70.5 (2.6) Intervention: 71.3 (2.6)													Y				Low	N	N	N			Low	Y	N	N	N	Low
																	Attention and concentration	Selective attention, 120 min, reaction time	p ≥ 0.05	Effect size calculated with ANOVA. Group means (SEM) at follow-up are reported below: Control: 1.2 (0.02) Intervention: 1.2 (0.02)													Y				Low	N	N	N			Low	Y	N	N	N	Low
8	2019	Bell and Williams	United Kindom	Cross-over RCT	20	70.50 ± 5.49, [62, 81]	0.55	None	Haskap berry	Extract (by Global Direct Commodities Limited, Canada)	None	100 mg	Once	Before breakfast	Acute effect	Placebo	Memory	Auditory verbal learning task, learning	p ≥ 0.05	Effect size calculated with linear mixed model adjusting for baseline, age, BMI, habitual fruit and vegetable consumption, visit number, and dose. Group means (SE) reported below: Control: 4.13 (0.42) Intervention: 4.05 (0.43)	NI	Y	NI	Low	N	N				Y		Low	Y				Low	N	N	N			Low	Y	N	N	N	Low
																	Memory	Auditory verbal learning task, proactive interference	p ≥ 0.05	Effect size calculated with linear mixed model adjusting for baseline, age, BMI, habitual fruit and vegetable consumption, visit number, and dose. Group means (SE) reported below: Control: 0.36 (0.29) Intervention: −0.22 (0.29)													Y				Low	N	N	N			Low	Y	N	N	N	Low
																	Memory	Auditory verbal learning task, retroactive interference	p ≥ 0.05	Effect size calculated with linear mixed model adjusting for baseline, age, BMI, habitual fruit and vegetable consumption, visit number, and dose. Group means (SE) reported below: Control: 2.92 (0.36) Intervention: 2.45 (0.36)													Y				Low	N	N	N			Low	Y	N	N	N	Low
																	Memory	Auditory verbal learning task, recognition	p ≥ 0.05	Effect size calculated with linear mixed model adjusting for baseline, age, BMI, habitual fruit and vegetable consumption, visit number, and dose. Group means (SE) reported below: Control: 10.09 (0.43) Intervention: 10.48 (0.43)													Y				Low	N	N	N			Low	Y	N	N	N	Low
																	Executive functioning	Serial subtraction, 3s correct	p ≥ 0.05	Effect size calculated with linear mixed model adjusting for baseline, age, BMI, habitual fruit and vegetable consumption, visit number, and dose. Group means (SE) reported below: Control: 34.18 (1.01) Intervention: 32.01 (1.01)													Y				Low	N	N	N			Low	Y	N	N	N	Low
																	Executive functioning	Serial subtraction, 3s errors	p ≥ 0.05	Effect size calculated with linear mixed model adjusting for baseline, age, BMI, habitual fruit and vegetable consumption, visit number, and dose. Group means (SE) reported below: Control: 4.00 (0.40) Intervention: 3.24 (0.39)													Y				Low	N	N	N			Low	Y	N	N	N	Low
																	Executive functioning	Serial subtraction, 7s correct	p ≥ 0.05	Effect size calculated with linear mixed model adjusting for baseline, age, BMI, habitual fruit and vegetable consumption, visit number, and dose. Group means (SE) reported below: Control: 20.27 (0.82) Intervention: 20.75 (0.84)													Y				Low	N	N	N			Low	Y	N	N	N	Low
																	Executive functioning	Serial subtraction, 7s errors	p < 0.05, +	Effect size calculated with linear mixed model adjusting for baseline, age, BMI, habitual fruit and vegetable consumption, visit number, and dose. Group means (SE) reported below: Control: 3.42 (0.32) Intervention: 2.00 (0.32)													Y				Low	N	N	N			Low	Y	N	N	N	Low
																	Attention and concentration	Attention Network Task, accuracy	p ≥ 0.05	Effect size calculated with linear mixed model adjusting for baseline, age, BMI, habitual fruit and vegetable consumption, visit number, and dose. Group means (SE) reported below: Control: 0.97 (<0.01) Intervention: 0.97 (<0.01)													Y				Low	N	N	N			Low	Y	N	N	N	Low
																	Attention and concentration	Attention Network Task, reaction time	p ≥ 0.05	Effect size calculated with linear mixed model adjusting for baseline, age, BMI, habitual fruit and vegetable consumption, visit number, and dose. Group means (SE) reported below: Control: 573.37 (2.22) Intervention: 567.13 (2.21)													Y				Low	N	N	N			Low	Y	N	N	N	Low
									Haskap berry	Extract (by Global Direct Commodities Limited, Canada)	None	200 mg	Once	Before breakfast	Acute effect	Placebo	Memory	Auditory verbal learning task, learning	p ≥ 0.05	Effect size calculated with linear mixed model adjusting for baseline, age, BMI, habitual fruit and vegetable consumption, visit number, and dose. Group means (SE) reported below: Control: 4.13 (0.42) Intervention: 5.08 (0.43)													Y				Low	N	N	N			Low	Y	N	N	N	Low
																	Memory	Auditory verbal learning task, proactive interference	p ≥ 0.05	Effect size calculated with linear mixed model adjusting for baseline, age, BMI, habitual fruit and vegetable consumption, visit number, and dose. Group means (SE) reported below: Control: 0.36 (0.29) Intervention: −0.37 (0.29)													Y				Low	N	N	N			Low	Y	N	N	N	Low
																	Memory	Auditory verbal learning task, retroactive interference	p ≥ 0.05	Effect size calculated with linear mixed model adjusting for baseline, age, BMI, habitual fruit and vegetable consumption, visit number, and dose. Group means (SE) reported below: Control: 2.92 (0.36) Intervention: 2.36 (0.36)													Y				Low	N	N	N			Low	Y	N	N	N	Low
																	Memory	Auditory verbal learning task, recognition	p ≥ 0.05	Effect size calculated with linear mixed model adjusting for baseline, age, BMI, habitual fruit and vegetable consumption, visit number, and dose. Group means (SE) reported below: Control: 10.09 (0.43) Intervention: 11.45 (0.44)													Y				Low	N	N	N			Low	Y	N	N	N	Low
																	Executive functioning	Serial subtraction, 3s correct	p ≥ 0.05	Effect size calculated with linear mixed model adjusting for baseline, age, BMI, habitual fruit and vegetable consumption, visit number, and dose. Group means (SE) reported below: Control: 34.18 (1.01) Intervention: 35.15 (1.02)													Y				Low	N	N	N			Low	Y	N	N	N	Low
																	Executive functioning	Serial subtraction, 3s errors	p < 0.01, +	Effect size calculated with linear mixed model adjusting for baseline, age, BMI, habitual fruit and vegetable consumption, visit number, and dose. Group means (SE) reported below: Control: 4.00 (0.40) Intervention: 2.28 (0.41)													Y				Low	N	N	N			Low	Y	N	N	N	Low
																	Executive functioning	Serial subtraction, 7s correct	p ≥ 0.05	Effect size calculated with linear mixed model adjusting for baseline, age, BMI, habitual fruit and vegetable consumption, visit number, and dose. Group means (SE) reported below: Control: 20.27 (0.82) Intervention: 20.30 (0.85)													Y				Low	N	N	N			Low	Y	N	N	N	Low
																	Executive functioning	Serial subtraction, 7s errors	p ≥ 0.05	Effect size calculated with linear mixed model adjusting for baseline, age, BMI, habitual fruit and vegetable consumption, visit number, and dose. Group means (SE) reported below: Control: 3.42 (0.32) Intervention: 2.63 (0.31)													Y				Low	N	N	N			Low	Y	N	N	N	Low
																	Attention and concentration	Attention Network Task, accuracy	p ≥ 0.05	Effect size calculated with linear mixed model adjusting for baseline, age, BMI, habitual fruit and vegetable consumption, visit number, and dose. Group means (SE) reported below: Control: 0.97 (<0.01) Intervention: 0.97 (<0.01)													Y				Low	N	N	N			Low	Y	N	N	N	Low
																	Attention and concentration	Attention Network Task, reaction time	p ≥ 0.05	Effect size calculated with linear mixed model adjusting for baseline, age, BMI, habitual fruit and vegetable consumption, visit number, and dose. Group means (SE) reported below: Control: 573.37 (2.22) Intervention: 567.80 (2.27)													Y				Low	N	N	N			Low	Y	N	N	N	Low
									Haskap berry	Extract (by Global Direct Commodities Limited, Canada)	None	400 mg	Once	Before breakfast	Acute effect	Placebo	Memory	Auditory verbal learning task, learning	p ≥ 0.05	Effect size calculated with linear mixed model adjusting for baseline, age, BMI, habitual fruit and vegetable consumption, visit number, and dose. Group means (SE) reported below: Control: 4.13 (0.42) Intervention: 4.84 (0.43)													Y				Low	N	N	N			Low	Y	N	N	N	Low
																	Memory	Auditory verbal learning task, proactive interference	p ≥ 0.05	Effect size calculated with linear mixed model adjusting for baseline, age, BMI, habitual fruit and vegetable consumption, visit number, and dose. Group means (SE) reported below: Control: 0.36 (0.29) Intervention: 0.82 (0.29)													Y				Low	N	N	N			Low	Y	N	N	N	Low
																	Memory	Auditory verbal learning task, retroactive interference	p ≥ 0.05	Effect size calculated with linear mixed model adjusting for baseline, age, BMI, habitual fruit and vegetable consumption, visit number, and dose. Group means (SE) reported below: Control: 2.92 (0.36) Intervention: 2.39 (0.36)													Y				Low	N	N	N			Low	Y	N	N	N	Low
																	Memory	Auditory verbal learning task, recognition	p < 0.05, +	Effect size calculated with linear mixed model adjusting for baseline, age, BMI, habitual fruit and vegetable consumption, visit number, and dose. Group means (SE) reported below: Control: 10.09 (0.43) Intervention: 11.51 (0.43)													Y				Low	N	N	N			Low	Y	N	N	N	Low
																	Executive functioning	Serial subtraction, 3s correct	p ≥ 0.05	Effect size calculated with linear mixed model adjusting for baseline, age, BMI, habitual fruit and vegetable consumption, visit number, and dose. Group means (SE) reported below: Control: 34.18 (1.01) Intervention: 31.89 (0.99)													Y				Low	N	N	N			Low	Y	N	N	N	Low
																	Executive functioning	Serial subtraction, 3s errors	p ≥ 0.05	Effect size calculated with linear mixed model adjusting for baseline, age, BMI, habitual fruit and vegetable consumption, visit number, and dose. Group means (SE) reported below: Control: 4.00 (0.40) Intervention: 3.07 (0.39)													Y				Low	N	N	N			Low	Y	N	N	N	Low
																	Executive functioning	Serial subtraction, 7s correct	p ≥ 0.05	Effect size calculated with linear mixed model adjusting for baseline, age, BMI, habitual fruit and vegetable consumption, visit number, and dose. Group means (SE) reported below: Control: 20.27 (0.82) Intervention: 20.63 (0.82)													Y				Low	N	N	N			Low	Y	N	N	N	Low
																	Executive functioning	Serial subtraction, 7s errors	p < 0.05, +	Effect size calculated with linear mixed model adjusting for baseline, age, BMI, habitual fruit and vegetable consumption, visit number, and dose. Group means (SE) reported below: Control: 3.42 (0.32) Intervention: 4.78 (0.32)													Y				Low	N	N	N			Low	Y	N	N	N	Low
																	Attention and concentration	Attention Network Task, accuracy	p ≥ 0.05	Effect size calculated with linear mixed model adjusting for baseline, age, BMI, habitual fruit and vegetable consumption, visit number, and dose. Group means (SE) reported below: Control: 0.97 (<0.01) Intervention: 0.98 (<0.01													Y				Low	N	N	N			Low	Y	N	N	N	Low
																	Attention and concentration	Attention Network Task, reaction time	p ≥ 0.05	Effect size calculated with linear mixed model adjusting for baseline, age, BMI, habitual fruit and vegetable consumption, visit number, and dose. Group means (SE) reported below: Control: 573.37 (2.22) Intervention: 569.48 (2.22)													Y				Low	N	N	N			Low	Y	N	N	N	Low
9	2019	Watson et al.	United Kindom	Cross-over RCT	9	23 (mean)	0.66	None	Blackcurrants, Ribes nigrum L.	Standardized juice	None	96.96 mL	Once	After 2 h fast	Acute effect	Placebo	Attention and concentration	CogTrack™, Simple reaction time, reaction time	Treatment: p = 0.15	Effect size calculated with linear mixed model. Group means (SDs) from baseline to III repetition reported below: Control: 25.20 (24.67), 45.64 (28.51), 47.08 (32.62) Intervention: 13.10 (22.20), 28.73 (24.27), 34.58 (26.87)	Y	PY	NI	Low	N	N				Y		Low	Y				Low	N	N	N			Low	Y	N	N	N	Low
																	Attention and concentration		Treatment × repetition interaction: p = 0.71														Y				Low	N	N	N			Low	Y	N	N	N	Low
																	Attention and concentration	CogTrack™, Digit vigilance, accuracy	Treatment: p = 0.69	Effect size calculated with linear mixed model. Group means (SDs) from baseline to III repetition reported below: Control: 0.98 (2.96), −0.98 (6.20), −1.72 (9.54) Intervention: −1.73 (4.94), −0.98 (3.70), −1.97 (5.38)													Y				Low	N	N	N			Low	Y	N	N	N	Low
																	Attention and concentration		Treatment × repetition interaction: p = 0.21														Y				Low	N	N	N			Low	Y	N	N	N	Low
																	Attention and concentration	CogTrack™, Digit vigilance,, reaction time	Treatment: p = 0.60	Effect size calculated with linear mixed model. Group means (SDs) from baseline to III repetition reported below: Control: 12.54 (27.61), 24.16 (37.08), 17.75 (44.6) Intervention: 3.90 (36.18), 7.78 (30.36), 32.47 (30.90)													Y				Low	N	N	N			Low	Y	N	N	N	Low
																	Attention and concentration		Treatment × repetition interaction: p = 0.12														Y				Low	N	N	N			Low	Y	N	N	N	Low
																	Attention and concentration	CogTrack™, Digit vigilance, false alarms count	Treatment: p = 0.24	Effect size calculated with linear mixed model. Group means (SDs) from baseline to III repetition reported below: Control: −0.44 (1.01), −0.08 (0.92), 0.55 (1.13) Intervention: 0 (1.22), 0.11 (1.61), −0.55 (1.87)													Y				Low	N	N	N			Low	Y	N	N	N	Low
																	Attention and concentration		Treatment × repetition interaction: p = 0.20														Y				Low	N	N	N			Low	Y	N	N	N	Low
																	Processing speed	CogTrack™, Choice reaction time, reaction time	Treatment: p = 0.028, −	Effect size calculated with linear mixed model. Group means (SDs) from baseline to III repetition reported below: Control: −8.88 (20.36), 7.90 (22.58), 1.73 (41.64) Intervention: 18.93 (25.57), 15.01 (17.72), 28.47 (28.47)													Y				Low	N	N	N			Low	Y	N	N	N	Low
																	Processing speed		Treatment × repetition interaction: p = 0.20														Y				Low	N	N	N			Low	Y	N	N	N	Low
																	Processing speed	CogTrack™, Choice reaction time, accuracy	Treatment: p = 0.85	Effect size calculated with linear mixed model. Group means (SDs) from baseline to III repetition reported below: Control: −0.44 (1.94), −0.22 (1.855), 0 (3.31) Intervention: −1.15 (3.84), 0.88 (3.01), 0.88 (3.48)													Y				Low	N	N	N			Low	Y	N	N	N	Low
																	Processing speed		Treatment × repetition interaction: p = 0.28														Y				Low	N	N	N			Low	Y	N	N	N	Low
																	Attention and concentration	CogTrack™, Sustained attention index	Treatment: p = 0.57	Effect size calculated with linear mixed model. Group means (SDs) from baseline to III repetition reported below: Control: 0.49 (2.49), 0.37 (2.94), −0.41 (5.34) Intervention: −1.72 (6.33), −1.23 (6.72), 0.37 (7.39)													Y				Low	N	N	N			Low	Y	N	N	N	Low
																	Attention and concentration		Treatment × repetition interaction: p = 0.75														Y				Low	N	N	N			Low	Y	N	N	N	Low
10	2019	Dodd et al.	United Kindom	Cross-over RCT	18	68.72 ± 3.30, [62, 73]	—	None	Blueberry	Powdered	None	30 g ~ 200 g fresh fruit	Once	After standardized breakfast	Acute effect	Placebo	Executive functioning	Go-NoGo, correct reaction time	Treatment: p = 0.73	Effect size calculated with linear mixed model controlling for baseline, intervention, time and intervention × time interaction with subject as random effect. Group means (SDs) from baseline to II repetition reported below: Control: 618.64, 627.52 (9.79), 627.61 (10.48) Intervention: 618.64, 627.53 (9.79), 620.49 (10.48)	NI	Y	NI	Low	N	N				Y		Low	Y				Low	N	N	N			Low	Y	N	N	N	Low
																	Executive functioning		Treatment×repetition interaction: p = 0.66														Y				Low	N	N	N			Low	Y	N	N	N	Low
																	Processing speed	Stroop, correct reaction time	Treatment: p = 0.19	Effect size calculated with linear mixed model controlling for baseline, intervention, time and intervention × time interaction with subject as random effect. Group means (SDs) from baseline to II repetition reported below: Control: 870.75, 854.82 (10.36), 855.04 (10.82) Intervention: 870.75, 869.37 (10.36), 866.74 (10.82)													Y				Low	N	N	N			Low	Y	N	N	N	Low
																	Processing speed		Treatment × repetition interaction: p = 0.81														Y				Low	N	N	N			Low	Y	N	N	N	Low
																	Processing speed	Digit switch, switch cost	Treatment: p = 0.15	Effect size calculated with linear mixed model controlling for baseline, intervention, time and intervention × time interaction with subject as random effect. Group means (SDs) from baseline to II repetition reported below: Control: 544.61, 479.48 (30.76), 485.70 (39.35) Intervention: 544.61, 395.76 (31.63), 438.46 (40.47)													Y				Low	N	N	N			Low	Y	N	N	N	Low
																	Processing speed		Treatment×repetition interaction: p = 0.48														Y				Low	N	N	N			Low	Y	N	N	N	Low
																	Attention and concentration	Continuous performance task, commission errors	Treatment: p = 0.97	Effect size calculated with linear mixed model controlling for baseline, intervention, time and intervention × time interaction with subject as random effect. Group means (SDs) from baseline to II repetition reported below: Control: 8.50, 7.83 (1.32), 6.72 (1.31) Intervention: 8.50, 7.34 (1.32), 7.17 (1.31)													Y				Low	N	N	N			Low	Y	N	N	N	Low
																	Attention and concentration		Treatment × repetition interaction: p = 0.42														Y				Low	N	N	N			Low	Y	N	N	N	Low
																	Executive functioning	Digit symbol substitution test, total correct	Treatment: p = 0.95	Effect size calculated with linear mixed model controlling for baseline, intervention, time and intervention × time interaction with subject as random effect. Group means (SDs) from baseline to II repetition reported below: Control: 53.61, 55.90 (0.86), 55.57 (1.05) Intervention: 53.61, 55.49 (0.86), 56.15 (1.05)													Y				Low	N	N	N			Low	Y	N	N	N	Low
																	Executive functioning		Treatment × repetition interaction: p = 0.37														Y				Low	N	N	N			Low	Y	N	N	N	Low
																	Memory	Random word generation, total correct	Treatment: p = 0.55	Effect size calculated with linear mixed model controlling for baseline, intervention, time and intervention × time interaction with subject as random effect. Group means (SDs) from baseline to II repetition reported below: Control: 26.54, 34.93 (1.44), 33.40 (1.33) Intervention: 26.54, 34.48 (1.41), 32.53 (1.31)													Y				Low	N	N	N			Low	Y	N	N	N	Low
																	Memory		Treatment × repetition interaction: p = 0.81														Y				Low	N	N	N			Low	Y	N	N	N	Low
																	Memory	Three-Word Sets, total correct	Treatment: p = 0.45	Effect size calculated with linear mixed model controlling for baseline, intervention, time and intervention × time interaction with subject as random effect. Group means (SDs) from baseline to II repetition reported below: Control: 4.08, 2.82 (0.38), 4.59 (0.36) Intervention: 4.08, 2.80 (0.38), 4.02 (0.36)													Y				Low	N	N	N			Low	Y	N	N	N	Low
																	Memory		Treatment × repetition interaction: p = 0.44														Y				Low	N	N	N			Low	Y	N	N	N	Low
																	Memory	N-Back, percent correct	Treatment: p = 0.998	Effect size calculated with linear mixed model controlling for baseline, intervention, time and intervention × time interaction with subject as random effect. Group means (SDs) from baseline to II repetition reported below: Control: 72.48, 73.32 (4.49), 74.76 (4.42) Intervention: 72.48, 73.03 (4.49), 75.01 (4.42)													Y				Low	N	N	N			Low	Y	N	N	N	Low
																	Memory		Treatment × repetition interaction: p = 0.93														Y				Low	N	N	N			Low	Y	N	N	N	Low
																	Memory	Letter memory, total correct	Treatment: p = 0.22	Effect size calculated with linear mixed model controlling for baseline, intervention, time and intervention × time interaction with subject as random effect. Group means (SDs) from baseline to II repetition reported below: Control: 4.67, 5.63 (0.43), 5.79 (0.38) Intervention: 4.67, 5.10 (0.43), 5.04 (0.38)													Y				Low	N	N	N			Low	Y	N	N	N	Low
																	Memory		Treatment × repetition interaction: p = 0.67														Y				Low	N	N	N			Low	Y	N	N	N	Low
																	Memory	Location task, adjusted correct	Treatment: p = 0.33	Effect size calculated with linear mixed model controlling for baseline, intervention, time and intervention × time interaction with subject as random effect. Group means (SDs) from baseline to II repetition reported below: Control: –5.19, –5.00 (0.85), –4.39 (0.88) Intervention: –5.19, –3.11 (0.85), –4.56 (0.88)													Y				Low	N	N	N			Low	Y	N	N	N	Low
																	Memory		Treatment × repetition interaction: p = 0.22														Y				Low	N	N	N			Low	Y	N	N	N	Low
																	Memory	Immediate recall, total correct	Treatment: p = 0.61	Effect size calculated with linear mixed model controlling for baseline, intervention, time and intervention × time interaction with subject as random effect. Group means (SDs) from baseline to II repetition reported below: Control: 8.58, 7.97 (0.47), 7.41 (0.46) Intervention: 8.58, 7.37 (0.47), 7.59 (0.46)													Y				Low	N	N	N			Low	Y	N	N	N	Low
																	Memory		Treatment × repetition interaction: p = 0.19														Y				Low	N	N	N			Low	Y	N	N	N	Low
																	Memory	Delayed recall, total correct	Treatment: p = 0.52	Effect size calculated with linear mixed model controlling for baseline, intervention, time and intervention × time interaction with subject as random effect. Group means (SDs) from baseline to II repetition reported below: Control: 7.65, 5.52 (0.56), 5.92 (0.68) Intervention: 7.65, 5.07 (0.56), 5.51 (0.66)													Y				Low	N	N	N			Low	Y	N	N	N	Low
																	Memory		Treatment × repetition interaction: p = 0.95														Y				Low	N	N	N			Low	Y	N	N	N	Low
																	Memory	Immediate recognition, total correct	Treatment: p = 0.05	Effect size calculated with linear mixed model controlling for baseline, intervention, time and intervention × time interaction with subject as random effect. Group means (SDs) from baseline to II repetition reported below: Control: 26.80, 25.48 (0.51), 26.15 (0.59) Intervention: 26.80, 26.77 (0.52), 26.65 (0.60)													Y				Low	N	N	N			Low	Y	N	N	N	Low
																	Memory		Treatment × repetition interaction: p = 0.32														Y				Low	N	N	N			Low	Y	N	N	N	Low
																	Memory	Delayed recognition, total correct	Treatment: p = 0.86	Effect size calculated with linear mixed model controlling for baseline, intervention, time and intervention × time interaction with subject as random effect. Group means (SDs) from baseline to II repetition reported below: Control: 24.12, 22.00 (0.85), 22.89 (1.01) Intervention: 24.12, 22.94 (0.90), 21.51 (1.07)													Y				Low	N	N	N			Low	Y	N	N	N	Low
																	Memory		Treatment × repetition interaction: p = 0.067														Y				Low	N	N	N			Low	Y	N	N	N	Low
11	2019	Whyte et al.	United Kindom	Parallel RCT	20 (20 controls)	22.8 ± 2.46	—	None	Strawberry + blueberry + blackberries + raspberry	Blend	Water	400 mL = 75 g fresh strawberry + 75 g fresh blueberry + 75 g fresh blackberries + 75 g fresh raspberry	Once	Before breakfast	Acute effect	Placebo	Executive functioning	Modified Network Analysis, accuracy	Intervention: p = 0.024, +	Effect size calculated with linear mixed model, the authors report: "Post hoc analysis of the intervention session interaction revealed more accurate performance in the berry condition in comparison to placebo at 6 h following intervention (p = 0.003). Furthermore, accuracy following placebo reduced significantly between 2 h (M = 0.96) and 6 h, and between 4 h and 6 h (both p < 0.001) whereas per…	NI	N	PN	High	N	Y	PY			Y		Low	Y				Low	N	N	N			Low	Y	N	N		Low
																	Executive functioning		Treatment × repetition interaction: p = 0.086														Y				Low	N	N	N			Low	Y	N	N		Low
																	Executive functioning	Modified Network Analysis, response time	Intervention: p < 0.001, +	Effect size calculated with linear mixed model, the authors report: "Post hoc analysis revealed significantly faster performance following the berry intervention in comparison to placebo at 2 h (p = 0.006) and 4 h (p = 0.001) with a further trend for faster berry performance at 6 h (p = 0.068); furthermore significantly faster response times were seen at 4 h in comparison to 2 h for the Berry int…													Y				Low	N	N	N			Low	Y	N	N		Low
																	Executive functioning		Treatment × repetition interaction: —														Y				Low	N	N	N			Low	Y	N	N		Low
																	Executive functioning	Task Switching Task, reaction time	Intervention: p > 0.05	Effect size calculated with linear mixed model, the authors report: "Post hoc analysis of the intervention × session interaction revealed a significant decrease in response time for the berry intervention between 2 h and 6 h (p < 0.001) and 4 h and 6 h p < 0.001) indicating improved reaction times at the point participants would be expected to be most cognitively fatigued. No such benefit was fou…													Y				Low	N	N	N			Low	Y	N	N		Low
																	Executive functioning		Treatment × repetition interaction: p = 0.001, +														Y				Low	N	N	N			Low	Y	N	N		Low
12	2020	Ahles et al.	Netherlands	Parallel RCT	90 mg Aronia: 34 150 mg Aronia: 35 (32 controls)	90 mg Aronia: 53 ± 1 150 mg Aronia: 53 ± 1	90 mg Aronia: 68% 150 mg Aronia: 69%	None	Aronia melanocarpa	Extract (Brainberry® BioActor BV, Maastricht, The Netherlands)	None	90 mg 150 mg	Daily	Before breakfast	24 weeks	Placebo	Motor skills and construction	Grooved pegboard test	Dominant hand, treatment × time interaction: −3.37, p = 0.009, +	Effect size calculated with linear mixed model	Y	Y	N	Low	N	N				Y		Low	Y				Low	N	N	N			Low	Y	N	N		Low
																	Motor skills and construction		Non-dominant hand, treatment × time interaction: p > 0.05														Y				Low	N	N	N			Low	Y	N	N		Low
																	Attention and concentration	Number cross-out test, total correct-total incorrect	Treatment × time interaction: p = 0.287	Effect size calculated with linear mixed model													Y				Low	N	N	N			Low	Y	N	N		Low
																	Attention and concentration	Number cross-out test, total edited-total incorrect and missed	Treatment × time interaction: p = 0.196	Effect size calculated with linear mixed model													Y				Low	N	N	N			Low	Y	N	N		Low
																	Processing speed	Stroop color and word test	Treatment × time interaction: p = 0.172	Effect size calculated with linear mixed model													Y				Low	N	N	N			Low	Y	N	N		Low
13	2020	Jackson et al.	United Kindom	Cross-over RCT	32	22.28 ± 4.27	0.81	None	Blueberry	Extract (by Futureceuticals, United States of America (USA).	Beetroot extract + ginseng extract + sage extract	2.49 g	Once	After stradardised breakfast	Acute effect	Placebo	Executive functioning	COMPASS, Serial 3s subtraction	p > 0.05	Effect size calculated with post-hoc analysis	NI	PY	NI	Low	N	N				Y		Low	Y				Low	N	N	N			Low	Y	N	N	N	Low
																	Executive functioning	COMPASS, Serial 7s subtraction	p > 0.05	Effect size calculated with post-hoc analysis													Y				Low	N	N	N			Low	Y	N	N	N	Low
																	Processing speed	COMPASS, Rapid visual information processing, false alarms	p > 0.05	Effect size calculated with post-hoc analysis													Y				Low	N	N	N			Low	Y	N	N	N	Low
																	Processing speed	COMPASS, Rapid visual information processing, reaction time	p > 0.05	Effect size calculated with post-hoc analysis													Y				Low	N	N	N			Low	Y	N	N	N	Low
14	2021	Whyte et al.	United Kindom	Cross-over RCT	35	51 ± 8	0.66	None	Blueberry (wild)	Powder (by Futureceuticals, United States of America (USA))	None	25 g ~ 1 cup fresh fruit	Once	With standardised breakfast	Acute effect	Placebo	Memory	Auditory verbal learning test, word recognition, accuracy	Intervention: p = 0.97	Effect size calculated with linear mixed model, the authors report: "pairwise comparisons revealed a significant in accuracy for the placebo condition between baseline and 120 min (p = 0.015), 360 min (p = 0.02) and 480 min (p = 0.043)."	Y	PY	NI	Low	N	N				Y		Low	Y				Low	N	N	N			Low	Y	N	N	N	Low
																	Memory		Treatment × repetition interaction: p = 0.371														Y				Low	N	N	N			Low	Y	N	N	N	Low
																	Memory	Auditory verbal learning test, word rejection, accuracy	Intervention: p = 0.014, +	Effect size calculated with linear mixed model, the authors report: "pairwise comparisons indicated relatively better performance following WBB in comparison to placebo, particularly evident at 240 min (p = 0.002). "													Y				Low	N	N	N			Low	Y	N	N	N	Low
																	Memory		Treatment × repetition interaction: p =0.094														Y				Low	N	N	N			Low	Y	N	N	N	Low
																	Memory	Auditory verbal learning test, learning	Intervention: p > 0.05	Effect size calculated with linear mixed model													Y				Low	N	N	N			Low	Y	N	N	N	Low
																	Memory		Treatment × repetition interaction: p > 0.05														Y				Low	N	N	N			Low	Y	N	N	N	Low
																	Memory	Auditory verbal learning test, proactive interference	Intervention: p > 0.05	Effect size calculated with linear mixed model													Y				Low	N	N	N			Low	Y	N	N	N	Low
																	Memory		Treatment × repetition interaction: p > 0.05														Y				Low	N	N	N			Low	Y	N	N	N	Low
																	Memory	Auditory verbal learning test, retroactive interference	Intervention: p > 0.05	Effect size calculated with linear mixed model													Y				Low	N	N	N			Low	Y	N	N	N	Low
																	Memory		Treatment × repetition interaction: p > 0.05														Y				Low	N	N	N			Low	Y	N	N	N	Low
																	Memory	Auditory verbal learning test, recognition memory	Intervention: p > 0.05	Effect size calculated with linear mixed model													Y				Low	N	N	N			Low	Y	N	N	N	Low
																	Memory		Treatment × repetition interaction: p > 0.05														Y				Low	N	N	N			Low	Y	N	N	N	Low
																	Executive functioning	Modified attention network task, accuracy	Intervention: p > 0.05	Effect size calculated with linear mixed model													Y				Low	N	N	N			Low	Y	N	N	N	Low
																	Executive functioning		Treatment × repetition interaction: p > 0.05														Y				Low	N	N	N			Low	Y	N	N	N	Low
																	Executive functioning	Modified attention network task, reaction time	Intervention: p > 0.05	Effect size calculated with linear mixed model													Y				Low	N	N	N			Low	Y	N	N	N	Low
																	Executive functioning		Treatment × repetition interaction: p > 0.05														Y				Low	N	N	N			Low	Y	N	N	N	Low
																	Executive functioning	Go/No-Go Task, accuracy	Intervention: p = 0.119	Effect size calculated with linear mixed model													Y				Low	N	N	N			Low	Y	N	N	N	Low
																	Executive functioning		Treatment × repetition interaction: p = 0.371														Y				Low	N	N	N			Low	Y	N	N	N	Low
																	Executive functioning	Go/No-Go Task, reaction time	Intervention: p = 0.173	Effect size calculated with linear mixed model													Y				Low	N	N	N			Low	Y	N	N	N	Low
																	Executive functioning		Treatment × repetition interaction: p = 0.050														Y				Low	N	N	N			Low	Y	N	N	N	Low
15	2021	García-Cordero et al.	Spain	Parallel RCT	20	56.4 ± 4.14	0.6	None	Red berry + blackcurrants + raspberries + blueberries	Powder (Salengei® company ,Barcelona, Spain)	None	1 tablespoon	Daily	With breakfast	12 weeks	Placebo	Memory	Memory summary	—	Effect size not reported, the authors reports: "We found no significant difference between the different study groups or within groups"	N	Y	PN	Some concerns	N	N				Y		Low	Y				Low	N	N	N			Low	Y	N	PN		Low
																	Processing speed / Attention and concentration	Processing speed and attention summary	—	Effect size not reported, the authors reports: "We found no significant difference between the different study groups or within groups"													Y				Low	N	N	N			Low	Y	N	PN		Low
																	Memory	Working memory summary	—	Effect size not reported, the authors reports: "We found no significant difference between the different study groups or within groups"													Y				Low	N	N	N			Low	Y	N	PN		Low
					19	57.84 ± 6.76	68.4%	None	Red berry + blackcurrants + raspberries + blueberries	Powder (Salengei® company ,Barcelona, Spain).	Cocoa powder	1 tablespoon	Daily	With breakfast	12 weeks	Placebo	Memory	Memory summary	—	Effect size not reported, the authors reports: "We found no significant difference between the different study groups or within groups"													Y				Low	N	N	N			Low	Y	N	PN		Low
																	Processing speed / Attention and concentration	Processing speed and attention summary	—	Effect size not reported, the authors reports: "We found no significant difference between the different study groups or within groups"													Y				Low	N	N	N			Low	Y	N	PN		Low
																	Memory	Working memory summary	—	Effect size not reported, the authors reports: "We found no significant difference between the different study groups or within groups"													Y				Low	N	N	N			Low	Y	N	PN		Low
	RCT, randomized controlled trial; +, positive effect ; SD, standard deviation; SE, standard error; SEM, standard error of the mean; BMI, body mass insex; WBB, wild blueberry; −, negative effect ; NI, No information; PY, Probably yes; N, No; Y, Yes; PN, Probably no. D1–D5 means risk of bias domains. 1.1–5.4 means referes to RoB 2 items, see www.riskofbias.info (accessed on 18 January 2022) for mor…

## Sheet: Figure S1.
Figure S1. Summary plot.

## Sheet: Figure S2.
Figure S2. Traffic light [23–37].
